# Supplementary material for: Dexterous single sniffs for ethological active olfaction
Source: Sci Adv. 2026 Jul 3;12(27):eaed3610. doi: 10.1126/sciadv.aed3610 (PMC13339859; doi:10.1126/sciadv.aed3610)
Supplement: Supplementary file 2 — Movies S1 to S10 [file sciadv.aed3610_movies_s1_to_s10.zip]

Archive with 10 entries (10 files):
- aed3610_movie_s1.mp4
- aed3610_movie_s2.mp4
- aed3610_movie_s3.mp4
- aed3610_movie_s4.mp4
- aed3610_movie_s5.mp4
- aed3610_movie_s6.mp4
- aed3610_movie_s7.mp4
- aed3610_movie_s8.mp4
- aed3610_movie_s9.mp4
- aed3610_movie_s10.mp4
